# Supplementary material for: Genome-Wide Identification of ATG Gene Family Members in Fagopyrum tataricum and Their Expression during Stress Responses
Source: Int J Mol Sci. 2022 Nov 27;23(23):14845. doi: 10.3390/ijms232314845 (PMC9739578; doi:10.3390/ijms232314845)
Supplement: Supplementary file 1 [file ijms-23-14845-s001.zip › Table S1.xlsx]

## Sheet: Sheet1
Table S1.Physical and chemical properties of ATG family
Subfamily	Number	ATG proteins	Locus ID	Genomic(bp)	ORF(bp)	Protein size(aa)	MW(kDa)1	PI2
FtATG1	2	FtATG1a	FtPinG0006018700.01	10982	2217	738	80.3721	6.34
		FtATG1b	FtPinG0000337200.01	4911	1457	484	53.4492	6.79
FtATG2	1	FtATG2	FtPinG0004380600.01	7281	4910	1635	177.128	5.27
FtATG3	1	FtATG3	FtPinG0006634400.01	7224	960	319	35.4697	4.69
FtATG4	1	FtATG4	FtPinG0005203000.01	5674	1424	473	51.632	5.31
FtATG5	1	FtATG5	FtPinG0001845700.01	4894	1049	348	38.8012	5.11
FtATG6	1	FtATG6	FtPinG0004102500.01	5892	1634	543	60.5894	5.84
FtATG7	1	FtATG7	FtPinG0002315500.01	5745	2138	711	77.0799	5.69
FtATG8	8	FtATG8a	FtPinG0003467700.01	1903	381	126	14.3176	8.78
		FtATG8b	FtPinG0005367800.01	1575	375	124	14.0001	6.61
		FtATG8c	FtPinG0005367400.01	1601	375	124	13.971	6.6
		FtATG8d	FtPinG0006205600.01	1786	378	125	14.2134	8.75
		FtATG8e	FtPinG0004129700.01	2147	338	115	14.01	6.61
		FtATG8f	FtPinG0004795700.01	3094	375	111	12.8041	9.8
		FtATG8g	FtPinG0009146500.01	1930	381	126	14.4126	6.13
		FtATG8h	FtPinG0005349300.01	1375	381	126	14.3037	6.82
FtATG9	1	FtATG9	FtPinG0001737300.01	5975	2632	876	99.9584	6.1
FtATG10	2	FtATG10	FtPinG0009857400.01	2229	713	236	26.2318	4.97
FtATG11	1	FtATG11	FtPinG0003959400.01	5548	3458	1151	127.66	5.58
FtATG12	2	FtATG12a	FtPinG0006966000.01	6518	289	95	10.3529	8.85
		FtATG12b	FtPinG0004125900.01	3184	317	104	11.6024	7.09
FtATG13	3	FtATG13a	FtPinG0007356400.01	4011	1921	639	69.6766	9.1
		FtATG13b	FtPinG0008263400.01	4433	1851	616	66.9533	9.17
		FtATG13c	FtPinG0005405600.01	2798	1671	556	61.4026	8.89
FtATG14	1	FtATG14	FtPinG0002094000.01	1876	1488	495	54.6851	9.28
FtATG16	3	FtATG16a	FtPinG0005831500.01	4503	1555	517	55.9833	5.89
		FtATG16b	FtPinG0002488900.01	4249	1555	517	56.2376	5.93
		FtATG16c	FtPinG0005474300.01	2238	649	215	24.0677	6.27
FtATG18	9	FtATG18a	FtPinG0006379100.01	3848	1439	478	51.6722	6.28
		FtATG18b	FtPinG0007994300.01	4252	1424	473	51.2608	6.12
		FtATG18c	FtPinG0008457600.01	3062	1180	392	42.7688	8.38
		FtATG18d	FtPinG0002978300.01	5284	1277	424	46.4539	8.61
		FtATG18e	FtPinG0001692200.01	3841	1140	379	40.6808	6.18
		FtATG18f	FtPinG0003085900.01	6866	2748	914	97.7042	5.61
		FtATG18g	FtPinG0003085800.01	6723	2781	926	98.8727	6
		FtATG18h	FtPinG0005941300.01	5535	3004	1000	107.216	5.54
		FtATG18i	FtPinG0008587700.01	5434	2900	965	103.86	5.91
FtATG101	1	FtATG101	FtPinG0004297600.01	2401	658	218	25.2089	6.21
FtVPS15	1	FtVPS15	FtPinG0005023400.01	8306	4828	1608	177.334	6.49
FtVPS34	2	FtVPS34a	FtPinG0000157300.01	8834	2485	827	93.3762	6.38
		FtVPS34b	FtPinG0000158100.01	8503	2485	827	93.3253	6.66
FtVPS35	3	FtVPS35a	FtPinG0006641700.01	13221	2403	801	89.427	5.45
		FtVPS35b	FtPinG0009363900.01	6478	2421	806	89.7665	5.46
		FtVPS35c	FtPinG0007690500.01	13286	2412	803	89.8473	5.45
FtVTI12	4	FtVTI12a	FtPinG0004681000.01	2112	680	225	25.2969	8.46
		FtVTI12b	FtPinG0009522100.01	2531	674	223	24.9478	9.41
		FtVTI12c	FtPinG0006281100.01	4441	674	223	24.8397	9.35
		FtVTI12d	FtPinG0008467000.01	4021	774	257	28.8653	9.21
FtTOR	1	FtTOR	FtPinG0001831600.01	25001	7563	2520	278.443	6.5
