# Supplementary material for: Genome-Wide Identification of ATG Gene Family Members in Fagopyrum tataricum and Their Expression during Stress Responses
Source: Int J Mol Sci. 2022 Nov 27;23(23):14845. doi: 10.3390/ijms232314845 (PMC9739578; doi:10.3390/ijms232314845)
Supplement: Supplementary file 1 [file ijms-23-14845-s001.zip › Table S2.xlsx]

## Sheet: Sheet1
Table S2.Transcriptome data
work name	Control(drought group)			Droughy Stress(drought droup)			Control(salt group)			Salt Stress(salt group)
FtATG1a	26.6874	26.9236	26.3554	30.6502	20.9661	23.9625	22.7319	29.4841	32.103	50.9016	47.3258	50.9872
FtATG1b	5.51891	5.47879	5.54915	3.84887	3.91881	3.52136	4.84744	6.17934	5.75788	7.85892	7.56378	6.82793
FtATG2	0.203287	0.154503	0.203619	0.299705	0.141373	0.097076	10.0954	11.5021	9.70719	19.8599	19.1397	20.6423
FtATG3	74.0744	74.0766	66.574	82.7958	77.544	73.96	0.302651	0.633369	0.327872	1.05869	0.949311	1.17424
FtATG4	25.3433	25.1591	26.1001	33.2254	28.6862	31.3334	20.7168	26.0601	24.8162	39.3077	32.096	37.5422
FtATG5	11.4588	10.7685	11.0076	12.9013	12.03	12.2292	8.27184	10.6368	11.8917	15.0057	15.3696	15.7297
FtATG6	21.3249	19.5102	19.0692	22.0192	19.653	20.3085	25.0894	30.718	28.3634	43.2699	35.6336	42.6795
FtATG7	21.22	23.6924	20.5972	20.3104	17.9805	14.6515	22.0816	28.2754	21.6573	35.0201	34.7703	35.6732
FtATG8a	141.98	109.094	128.012	121.301	109.406	131.117	147.208	174.877	171.857	345.328	319.233	319.569
FtATG8b	91.5896	72.8787	108.334	107.085	61.2342	79.2821	59.5425	68.1656	74.3692	156.25	153.269	149.051
FtATG8c	19.2884	18.1048	21.8458	24.7243	20.3406	24.9452	35.0426	38.9882	34.805	94.2123	95.1914	87.7717
FtATG8d	23.3971	16.5573	20.2986	17.2759	16.4498	16.2444	33.4284	29.9815	26.1046	40.113	35.8062	41.7887
FtATG8e	152.131	124.755	142.668	127.612	123.667	128.051	0	0	0	0	0	0
FtATG8f	129.609	95.1759	118.4	246.503	189.571	250.619	296.164	338.062	399.79	710.818	525.911	614.638
FtATG8g	25.6747	19.1469	20.9817	43.5701	29.9969	49.7526	0	0	0	0	0.0915918	0
FtATG8h	9.4426	6.34062	7.79439	9.05756	8.55901	7.66464	33.0459	35.5842	28.074	19.9815	21.6339	21.8859
FtATG9	29.3798	28.5702	27.5856	33.3987	27.789	31.4764	19.9019	24.7416	19.622	39.1797	32.8999	37.4932
FtATG10a	6.20467	6.96766	6.13885	3.73129	4.37179	5.25976	0	0	0	0	0	0
FtATG10b	#N/A	#N/A	#N/A	#N/A	#N/A	#N/A	0	0	0	0	0	0
FtATG11	13.4227	11.1865	12.694	21.6978	16.0488	20.0709	4.53348	4.18261	3.75702	8.80771	8.37568	8.73032
FtATG12a	17.7213	18.2914	20.37	24.0839	24.1427	27.4487	15.2013	16.5498	18.4399	11.3058	11.0246	10.8821
FtATG12b	7.10597	5.46922	6.06625	6.97739	6.87104	7.85072	0.0962443	0.172641	0	0.351305	0.100628	0
FtATG13a	19.4352	17.2076	16.9544	20.1284	19.7362	23.8282	16.328	16.5323	14.6592	27.6046	23.7371	27.9162
FtATG13b	12.5076	12.1802	11.4245	11.2221	11.8415	10.4496	14.0856	14.9425	16.3846	15.9633	18.5806	18.8043
FtATG13c	0.365285	0.131188	0.4795	0.09585	0.196971	0.242391	0.061293	0.109946	0.0284575	0	0.064085	0.0856108
FtATG14	13.9658	12.1037	12.0395	12.3881	12.3183	13.984	3.06654	4.05314	2.90745	4.94861	4.18497	4.56873
FtATG16a	11.5084	13.2952	11.4899	7.64578	8.71545	7.05591	15.6734	18.8098	14.1389	17.8854	18.9238	17.6561
FtATG16b	9.78535	9.20655	8.03576	8.01464	9.36672	9.36391	9.47845	9.83357	8.80144	9.43572	9.78595	9.4347
FtATG16c	0.30773	0.450894	0.490667	0.312555	0.575356	0.580534	0.740722	0.9633	0.687815	0.60834	0.619571	0.344867
FtATG18a	29.2416	27.1159	27.8924	32.4943	29.36	27.7491	30.102	31.9097	26.5412	48.1031	39.0829	48.7233
FtATG18b	65.1298	59.61	56.5605	67.9681	64.6615	57.5877	60.4742	69.6484	72.4558	81.4913	78.3528	89.3839
FtATG18c	18.8226	8.14002	14.4717	21.3251	9.91214	19.9402	0.127709	0.0381802	0.039529	0.0388462	0.222544	0.0792787
FtATG18d	12.4885	11.7285	11.068	13.3833	13.4356	12.3342	11.9432	12.3124	11.7913	13.1222	11.8414	13.7097
FtATG18e	16.0797	13.8878	14.8805	15.7239	15.0187	21.6362	15.8527	14.9685	16.2333	16.636	20.4423	16.8117
FtATG18f	17.1716	14.1183	16.092	17.9304	14.994	13.935	13.9833	13.4542	11.4621	12.6399	11.4874	12.3891
FtATG18g	27.9973	25.6556	27.1044	23.6934	19.7637	19.0523	6.74103	6.73299	5.08983	7.33199	8.64994	7.67191
FtATG18h	24.4439	20.7614	23.3152	35.3868	24.8775	24.8697	19.9818	27.9149	19.8212	73.4537	44.1919	59.976
FtATG18i	21.4744	21.1685	20.2224	23.9785	20.3955	21.9499	29.0189	36.2514	32.4797	85.3687	54.2882	66.0737
FtATG101	43.6055	41.5458	36.2897	60.244	51.2368	68.256	37.6175	37.7195	37.971	46.7435	50.0577	50.2048
FtVPS15	19.4055	18.6231	18.1215	19.2159	20.118	20.715	5.36974	5.78539	5.02846	6.7376	7.30341	7.37306
FtVPS34a	23.482	24.0752	21.9128	18.96	19.7573	18.7922	32.3399	36.8893	36.4583	39.9597	39.2045	37.1082
FtVPS34b	2.54817	2.22279	1.97126	5.30345	1.97667	4.50665	6.12717	7.84173	5.47644	14.2189	12.4047	14.1674
FtVPS35a	13.5516	15.8368	14.1772	16.0362	16.7103	17.3502	17.7577	20.0912	19.3708	25.6503	25.4107	24.7398
FtVPS35c	29.8563	30.761	30.7725	28.1584	29.0667	31.1646	17.6796	19.8258	19.212	18.4087	19.4244	18.1361
FtVPS35b	11.319	13.0121	10.8009	10.5914	10.7692	11.1213	12.0175	14.0604	12.2248	14.8787	14.0365	13.5292
FtVTI12a	25.2781	22.2158	22.5328	31.0019	27.5436	29.6556	18.2356	22.0606	20.3084	19.7365	16.1525	19.1804
FtVTI12b	17.4076	15.0513	8.87899	9.51606	16.9277	12.9543	0	0.0529432	0	0.592534	0.0617188	0.329799
FtVTI12c	12.0789	12.9366	11.0314	11.8241	13.3468	16.8019	19.525	21.4032	26.6624	15.1388	18.0794	17.5869
FtVTI12d	34.9702	27.6169	30.1901	55.8957	42.0381	45.6284	55.8326	51.6196	60.1569	30.7371	28.138	27.6778
FtTOR	25.1616	23.5306	25.0007	22.619	23.5726	21.1833	14.5305	16.9088	14.5406	21.5182	24.9017	20.5771
FtMYB7	3.0293	4.94262	2.39849	21.7301	21.85	14.0034	0	0	0	0	0	0
FtMYB9	21.6093	4.38484	15.8109	40.0822	19.1426	12.1363	0	0	0	0	0	0.243049
FtMYB10	7.90459	21.9087	6.93837	8.28542	10.6692	9.41456	44.6758	52.334	76.3739	43.1307	45.8086	46.5456
FtMYB11	13.4032	44.2543	15.0473	7.48093	14.6302	10.9278	30.4235	34.7983	59.4257	1.89438	1.49691	3.13289
FtMYB13	34.1718	56.0726	32.3907	14.052	18.6258	7.84537	67.9571	89.6678	152.614	52.705	53.6779	46.4216
FtMYB17	9.12925	13.6635	6.75253	4.8042	7.23688	6.11535	0	0	0	0.0439131	0	0
FtMYB21	9.19607	9.89064	8.01716	8.85322	7.76394	5.69188	12.427	15.9098	17.4222	28.9505	23.2347	27.2273
FtMYB22	31.1345	21.5961	43.731	43.4141	31.1566	51.4607	7.35851	11.9621	17.9364	25.7804	33.2478	31.201
FtbHLH4	31.7324	30.5751	25.3116	46.5014	43.9126	133.636	11.2015	19.9056	25.3826	31.6951	43.8318	39.1532
FtbHLH2	0.125264	0.120636	0.147064	0.256889	0.117102	0.105778	0	0	0	0	0	0
FtbHLH3	0	0.285275	0.082175	0	0.038018	0	0.554738	0.55973	0.257558	0.696049	0.652509	0.322846
FtbZIP83	21.0991	22.5896	18.0781	237.08	233.247	370.41	52.3518	63.0479	46.8392	123.638	137.702	120.889
FtbZIP5	3.51745	1.33401	1.52692	110.817	127.081	192.438	18.1785	12.8748	9.74809	58.0292	67.9958	64.1797
FtNAC2	45.5852	40.6116	40.5374	71.5692	61.1161	77.3472	0	0	0	0	0	0
FtNAC3	3.16265	3.78145	1.43599	1.38384	2.92711	3.06321	0.148463	1.24278	4.54934	0.225796	1.08658	1.01379
FtNAC4	27.6843	6.76518	17.857	113.939	68.0916	62.1877	2.32944	7.89836	2.74338	239.581	189.497	293.726
FtNAC5	1.01508	1.88129	1.17934	1.13163	2.18548	2.53025	4.24753	4.68576	5.87678	1.20157	1.732	1.54251
FtNAC6	85.6718	90.9166	62.5667	258.711	197.711	261.575	190.524	187.6	143.632	535.683	470.34	564.82
FtNAC7	279.776	238.103	202.919	522.089	390.939	540.241	174.95	216.213	227.447	305.644	349.952	291.071
FtNAC8	22.2684	21.9582	21.0232	29.5866	27.7543	32.7628	21.6861	27.0931	21.1411	38.8242	39.8291	39.2616
FtNAC9	136.557	94.8616	102.739	105.328	102.461	99.5729	65.3104	83.008	83.2267	139.848	157.06	145.425
FtNAC31	279.776	238.103	202.919	522.089	390.939	540.241	174.95	216.213	227.447	305.644	349.952	291.071
