# Supplementary material for: Genome-Wide Identification of ATG Gene Family Members in Fagopyrum tataricum and Their Expression during Stress Responses
Source: Int J Mol Sci. 2022 Nov 27;23(23):14845. doi: 10.3390/ijms232314845 (PMC9739578; doi:10.3390/ijms232314845)
Supplement: Supplementary file 1 [file ijms-23-14845-s001.zip › Table S3.xlsx]

## Sheet: plantCARE_output_PlantCARE_881
Table S3. Cis-acting elements of FtATGs promoter
Gene ID	Site Name	Sequence	Start Position	Sequence Length	End Position	Function
ProFtATG8a	AE-box	AGAAACAA	462	8	470	part of a module for light response
ProFtATG8a	P-box	CCTTTTG	354	7	361	gibberellin-responsive element
ProFtATG8a	Sp1	GGGCGG	1182	6	1188	light responsive element
ProFtATG8a	Sp1	GGGCGG	1520	6	1526	light responsive element
ProFtATG8a	Box 4	ATTAAT	1101	6	1107	part of a conserved DNA module involved in light responsiveness
ProFtATG8a	I-box	TGATAATGT	1705	9	1714	part of a light responsive element
ProFtATG8a	GARE-motif	TCTGTTG	322	7	329	gibberellin-responsive element
ProFtATG8a	TC-rich repeats	GTTTTCTTAC	153	10	163	cis-acting element involved in defense and stress responsiveness
ProFtATG8a	MBS	CAACTG	1177	6	1183	MYB binding site involved in drought-inducibility
ProFtATG8a	GT1-motif	GGTTAAT	216	7	223	light responsive element
ProFtATG8a	GT1-motif	GGTTAA	217	6	223	light responsive element
ProFtATG8a	ABRE	ACGTG	806	5	811	cis-acting element involved in the abscisic acid responsiveness
ProFtATG8a	TCT-motif	TCTTAC	153	6	159	part of a light responsive element
ProFtATG8a	TGACG-motif	TGACG	222	5	227	cis-acting regulatory element involved in the MeJA-responsiveness
ProFtATG8a	TGACG-motif	TGACG	724	5	729	cis-acting regulatory element involved in the MeJA-responsiveness
ProFtATG8a	G-box	CACGAC	34	6	40	cis-acting regulatory element involved in light responsiveness
ProFtATG8a	G-box	TACGTG	806	6	812	cis-acting regulatory element involved in light responsiveness
ProFtATG8a	G-box	CACGAC	1975	6	1981	cis-acting regulatory element involved in light responsiveness
ProFtATG8a	ACE	GACACGTATG	1533	9	1542	cis-acting element involved in light responsiveness
ProFtATG8a	GA-motif	ATAGATAA	87	8	95	part of a light responsive element
ProFtATG8a	GA-motif	ATAGATAA	710	8	718	part of a light responsive element
ProFtATG8a	CGTCA-motif	CGTCA	222	5	227	cis-acting regulatory element involved in the MeJA-responsiveness
ProFtATG8a	CGTCA-motif	CGTCA	724	5	729	cis-acting regulatory element involved in the MeJA-responsiveness
ProFtATG8a	LTR	CCGAAA	196	6	202	cis-acting element involved in low-temperature responsiveness
ProFtATG8a	GATA-motif	AAGATAAGATT	100	10	110	part of a light responsive element
ProFtATG8b	chs-CMA2b	GAACCTACACAC	517	11	528	part of a light responsive element
ProFtATG8b	Unnamed_1	GGATTTTACAGT	1445	11	1456	cis-acting element involved in phytochrome down-regulation expression
ProFtATG8b	ABRE	ACGTG	1139	5	1144	cis-acting element involved in the abscisic acid responsiveness
ProFtATG8b	TCT-motif	TCTTAC	346	6	352	part of a light responsive element
ProFtATG8b	CAT-box	GCCACT	1053	6	1059	cis-acting regulatory element related to meristem expression
ProFtATG8b	chs-CMA2a	TCACTTGA	449	8	457	part of a light responsive element
ProFtATG8b	LTR	CCGAAA	628	6	634	cis-acting element involved in low-temperature responsiveness
ProFtATG8b	LTR	CCGAAA	1403	6	1409	cis-acting element involved in low-temperature responsiveness
ProFtATG8b	GATA-motif	AAGATAAGATT	1653	10	1663	part of a light responsive element
ProFtATG8b	ATCT-motif	AATCTAATCC	209	10	219	part of a conserved DNA module involved in light responsiveness
ProFtATG8b	MBS	CAACTG	669	6	675	MYB binding site involved in drought-inducibility
ProFtATG8b	TGA-element	AACGAC	1758	6	1764	auxin-responsive element
ProFtATG8b	ATC-motif	AGTAATCT	1815	8	1823	part of a conserved DNA module involved in light responsiveness
ProFtATG8b	GC-motif	CCCCCG	224	6	230	enhancer-like element involved in anoxic specific inducibility
ProFtATG8b	GT1-motif	GGTTAA	689	6	695	light responsive element
ProFtATG8b	ARE	AAACCA	1285	6	1291	cis-acting regulatory element essential for the anaerobic induction
ProFtATG8b	ARE	AAACCA	1366	6	1372	cis-acting regulatory element essential for the anaerobic induction
ProFtATG8b	circadian	CAAAGATATC	479	9	488	cis-acting regulatory element involved in circadian control
ProFtATG8b	circadian	CAAAGATATC	929	9	938	cis-acting regulatory element involved in circadian control
ProFtATG8b	G-Box	CACGTT	1138	6	1144	cis-acting regulatory element involved in light responsiveness
ProFtATG8b	AE-box	AGAAACAA	536	8	544	part of a module for light response
ProFtATG8b	AE-box	AGAAACTT	1855	8	1863	part of a module for light response
ProFtATG8b	MRE	AACCTAA	1273	7	1280	MYB binding site involved in light responsiveness
ProFtATG8b	TCA-element	TCAGAAGAGG	46	9	55	cis-acting element involved in salicylic acid responsiveness
ProFtATG8b	TCA-element	CCATCTTTTT	440	9	449	cis-acting element involved in salicylic acid responsiveness
ProFtATG8b	O2-site	GATGATGTGG	765	9	774	cis-acting regulatory element involved in zein metabolism regulation
ProFtATG8c	AE-box	AGAAACTT	1856	8	1864	part of a module for light response
ProFtATG8c	MRE	AACCTAA	1267	7	1274	MYB binding site involved in light responsiveness
ProFtATG8c	P-box	CCTTTTG	1014	7	1021	gibberellin-responsive element
ProFtATG8c	Box 4	ATTAAT	546	6	552	part of a conserved DNA module involved in light responsiveness
ProFtATG8c	Box 4	ATTAAT	1005	6	1011	part of a conserved DNA module involved in light responsiveness
ProFtATG8c	Box 4	ATTAAT	1117	6	1123	part of a conserved DNA module involved in light responsiveness
ProFtATG8c	Box 4	ATTAAT	1522	6	1528	part of a conserved DNA module involved in light responsiveness
ProFtATG8c	chs-CMA1a	TTACTTAA	1150	8	1158	part of a light responsive element
ProFtATG8c	O2-site	GATGATGTGG	104	9	113	cis-acting regulatory element involved in zein metabolism regulation
ProFtATG8c	ARE	AAACCA	160	6	166	cis-acting regulatory element essential for the anaerobic induction
ProFtATG8c	LAMP-element	CTTTATCA	484	8	492	part of a light responsive element
ProFtATG8c	MBS	CAACTG	237	6	243	MYB binding site involved in drought-inducibility
ProFtATG8c	TGA-element	AACGAC	1759	6	1765	auxin-responsive element
ProFtATG8c	ATC-motif	AGTAATCT	1797	8	1805	part of a conserved DNA module involved in light responsiveness
ProFtATG8c	GT1-motif	GGTTAAT	1055	7	1062	light responsive element
ProFtATG8c	CCAAT-box	CAACGG	208	6	214	MYBHv1 binding site
ProFtATG8c	CCAAT-box	CAACGG	301	6	307	MYBHv1 binding site
ProFtATG8c	ABRE	TACGGTC	1132	7	1139	cis-acting element involved in the abscisic acid responsiveness
ProFtATG8c	TCT-motif	TCTTAC	142	6	148	part of a light responsive element
ProFtATG8c	TGACG-motif	TGACG	403	5	408	cis-acting regulatory element involved in the MeJA-responsiveness
ProFtATG8c	TGACG-motif	TGACG	658	5	663	cis-acting regulatory element involved in the MeJA-responsiveness
ProFtATG8c	TGACG-motif	TGACG	1019	5	1024	cis-acting regulatory element involved in the MeJA-responsiveness
ProFtATG8c	TGACG-motif	TGACG	1065	5	1070	cis-acting regulatory element involved in the MeJA-responsiveness
ProFtATG8c	TGACG-motif	TGACG	1926	5	1931	cis-acting regulatory element involved in the MeJA-responsiveness
ProFtATG8c	GA-motif	ATAGATAA	1468	8	1476	part of a light responsive element
ProFtATG8c	CGTCA-motif	CGTCA	403	5	408	cis-acting regulatory element involved in the MeJA-responsiveness
ProFtATG8c	CGTCA-motif	CGTCA	658	5	663	cis-acting regulatory element involved in the MeJA-responsiveness
ProFtATG8c	CGTCA-motif	CGTCA	1019	5	1024	cis-acting regulatory element involved in the MeJA-responsiveness
ProFtATG8c	CGTCA-motif	CGTCA	1065	5	1070	cis-acting regulatory element involved in the MeJA-responsiveness
ProFtATG8c	CGTCA-motif	CGTCA	1926	5	1931	cis-acting regulatory element involved in the MeJA-responsiveness
ProFtATG8d	G-box	CACGTC	404	6	410	cis-acting regulatory element involved in light responsiveness
ProFtATG8d	G-box	CACGTC	695	6	701	cis-acting regulatory element involved in light responsiveness
ProFtATG8d	CAT-box	GCCACT	902	6	908	cis-acting regulatory element related to meristem expression
ProFtATG8d	CGTCA-motif	CGTCA	1062	5	1067	cis-acting regulatory element involved in the MeJA-responsiveness
ProFtATG8d	CGTCA-motif	CGTCA	1092	5	1097	cis-acting regulatory element involved in the MeJA-responsiveness
ProFtATG8d	CGTCA-motif	CGTCA	1270	5	1275	cis-acting regulatory element involved in the MeJA-responsiveness
ProFtATG8d	CGTCA-motif	CGTCA	1905	5	1910	cis-acting regulatory element involved in the MeJA-responsiveness
ProFtATG8d	GATA-motif	AAGATAAGATT	1630	10	1640	part of a light responsive element
ProFtATG8d	LTR	CCGAAA	444	6	450	cis-acting element involved in low-temperature responsiveness
ProFtATG8d	LTR	CCGAAA	847	6	853	cis-acting element involved in low-temperature responsiveness
ProFtATG8d	ABRE	ACGTG	404	5	409	cis-acting element involved in the abscisic acid responsiveness
ProFtATG8d	ABRE	ACGTG	695	5	700	cis-acting element involved in the abscisic acid responsiveness
ProFtATG8d	TCT-motif	TCTTAC	795	6	801	part of a light responsive element
ProFtATG8d	TCT-motif	TCTTAC	971	6	977	part of a light responsive element
ProFtATG8d	TGACG-motif	TGACG	1062	5	1067	cis-acting regulatory element involved in the MeJA-responsiveness
ProFtATG8d	TGACG-motif	TGACG	1092	5	1097	cis-acting regulatory element involved in the MeJA-responsiveness
ProFtATG8d	TGACG-motif	TGACG	1270	5	1275	cis-acting regulatory element involved in the MeJA-responsiveness
ProFtATG8d	TGACG-motif	TGACG	1905	5	1910	cis-acting regulatory element involved in the MeJA-responsiveness
ProFtATG8d	MBS	CAACTG	1382	6	1388	MYB binding site involved in drought-inducibility
ProFtATG8d	TATC-box	TATCCCA	470	7	477	cis-acting element involved in gibberellin-responsiveness
ProFtATG8d	ARE	AAACCA	1309	6	1315	cis-acting regulatory element essential for the anaerobic induction
ProFtATG8d	TCA-element	CCATCTTTTT	985	9	994	cis-acting element involved in salicylic acid responsiveness
ProFtATG8d	Box 4	ATTAAT	69	6	75	part of a conserved DNA module involved in light responsiveness
ProFtATG8d	Box 4	ATTAAT	707	6	713	part of a conserved DNA module involved in light responsiveness
ProFtATG8d	Box 4	ATTAAT	742	6	748	part of a conserved DNA module involved in light responsiveness
ProFtATG8d	chs-CMA1a	TTACTTAA	1550	8	1558	part of a light responsive element
ProFtATG8d	O2-site	GATGACATGG	1468	9	1477	cis-acting regulatory element involved in zein metabolism regulation
ProFtATG8d	AE-box	AGAAACAA	571	8	579	part of a module for light response
ProFtATG8d	P-box	CCTTTTG	1112	7	1119	gibberellin-responsive element
ProFtATG8d	Sp1	GGGCGG	477	6	483	light responsive element
ProFtATG8e	TGACG-motif	TGACG	535	5	540	cis-acting regulatory element involved in the MeJA-responsiveness
ProFtATG8e	TGACG-motif	TGACG	1866	5	1871	cis-acting regulatory element involved in the MeJA-responsiveness
ProFtATG8e	TCT-motif	TCTTAC	856	6	862	part of a light responsive element
ProFtATG8e	TCT-motif	TCTTAC	1963	6	1969	part of a light responsive element
ProFtATG8e	ABRE	ACGTG	91	5	96	cis-acting element involved in the abscisic acid responsiveness
ProFtATG8e	ABRE	ACGTG	499	5	504	cis-acting element involved in the abscisic acid responsiveness
ProFtATG8e	ABRE	ACGTG	836	5	841	cis-acting element involved in the abscisic acid responsiveness
ProFtATG8e	ABRE	GCAACGTGTC	1000	9	1009	cis-acting element involved in the abscisic acid responsiveness
ProFtATG8e	ABRE	AACCCGG	1483	7	1490	cis-acting element involved in the abscisic acid responsiveness
ProFtATG8e	GATA-motif	GATAGGA	1582	7	1589	part of a light responsive element
ProFtATG8e	LTR	CCGAAA	521	6	527	cis-acting element involved in low-temperature responsiveness
ProFtATG8e	chs-CMA2a	TCACTTGA	1605	8	1613	part of a light responsive element
ProFtATG8e	CGTCA-motif	CGTCA	535	5	540	cis-acting regulatory element involved in the MeJA-responsiveness
ProFtATG8e	CGTCA-motif	CGTCA	1866	5	1871	cis-acting regulatory element involved in the MeJA-responsiveness
ProFtATG8e	G-box	TACGTG	91	6	97	cis-acting regulatory element involved in light responsiveness
ProFtATG8e	G-box	TACGTG	498	6	504	cis-acting regulatory element involved in light responsiveness
ProFtATG8e	G-box	TACGTG	835	6	841	cis-acting regulatory element involved in light responsiveness
ProFtATG8e	ARE	AAACCA	508	6	514	cis-acting regulatory element essential for the anaerobic induction
ProFtATG8e	ARE	AAACCA	1303	6	1309	cis-acting regulatory element essential for the anaerobic induction
ProFtATG8e	MRE	AACCTAA	841	7	848	MYB binding site involved in light responsiveness
ProFtATG8e	MRE	AACCTAA	927	7	934	MYB binding site involved in light responsiveness
ProFtATG8e	MRE	AACCTAA	1228	7	1235	MYB binding site involved in light responsiveness
ProFtATG8e	3-AF1 binding site	TAAGAGAGGAA	1697	11	1708	light responsive element
ProFtATG8e	Box 4	ATTAAT	37	6	43	part of a conserved DNA module involved in light responsiveness
ProFtATG8e	Box 4	ATTAAT	113	6	119	part of a conserved DNA module involved in light responsiveness
ProFtATG8e	Box 4	ATTAAT	439	6	445	part of a conserved DNA module involved in light responsiveness
ProFtATG8e	Box 4	ATTAAT	1452	6	1458	part of a conserved DNA module involved in light responsiveness
ProFtATG8f	CGTCA-motif	CGTCA	542	5	547	cis-acting regulatory element involved in the MeJA-responsiveness
ProFtATG8f	CGTCA-motif	CGTCA	581	5	586	cis-acting regulatory element involved in the MeJA-responsiveness
ProFtATG8f	CGTCA-motif	CGTCA	1950	5	1955	cis-acting regulatory element involved in the MeJA-responsiveness
ProFtATG8f	G-box	CACGTC	543	6	549	cis-acting regulatory element involved in light responsiveness
ProFtATG8f	G-box	CACGTC	582	6	588	cis-acting regulatory element involved in light responsiveness
ProFtATG8f	TGACG-motif	TGACG	542	5	547	cis-acting regulatory element involved in the MeJA-responsiveness
ProFtATG8f	TGACG-motif	TGACG	581	5	586	cis-acting regulatory element involved in the MeJA-responsiveness
ProFtATG8f	TGACG-motif	TGACG	1950	5	1955	cis-acting regulatory element involved in the MeJA-responsiveness
ProFtATG8f	TCT-motif	TCTTAC	772	6	778	part of a light responsive element
ProFtATG8f	TCT-motif	TCTTAC	951	6	957	part of a light responsive element
ProFtATG8f	ABRE	ACGTG	342	5	347	cis-acting element involved in the abscisic acid responsiveness
ProFtATG8f	ABRE	ACGTG	544	5	549	cis-acting element involved in the abscisic acid responsiveness
ProFtATG8f	ABRE	ACGTG	583	5	588	cis-acting element involved in the abscisic acid responsiveness
ProFtATG8f	TC-rich repeats	GTTTTCTTAC	768	9	777	cis-acting element involved in defense and stress responsiveness
ProFtATG8f	G-Box	CACGTT	341	6	347	cis-acting regulatory element involved in light responsiveness
ProFtATG8f	GARE-motif	TCTGTTG	1515	7	1522	gibberellin-responsive element
ProFtATG8f	ARE	AAACCA	472	6	478	cis-acting regulatory element essential for the anaerobic induction
ProFtATG8f	ARE	AAACCA	1793	6	1799	cis-acting regulatory element essential for the anaerobic induction
ProFtATG8f	O2-site	GTTGACGTGA	540	9	549	cis-acting regulatory element involved in zein metabolism regulation
ProFtATG8f	Box 4	ATTAAT	125	6	131	part of a conserved DNA module involved in light responsiveness
ProFtATG8f	Box 4	ATTAAT	634	6	640	part of a conserved DNA module involved in light responsiveness
ProFtATG8f	Box 4	ATTAAT	1386	6	1392	part of a conserved DNA module involved in light responsiveness
ProFtATG8f	Box 4	ATTAAT	1691	6	1697	part of a conserved DNA module involved in light responsiveness
ProFtATG8f	MBSI	TTTTTACGGTTA	1096	11	1107	MYB binding site involved in flavonoid biosynthetic genes regulation
ProFtATG8g	MRE	AACCTAA	1329	7	1336	MYB binding site involved in light responsiveness
ProFtATG8g	MBSI	aaaAaaC(G/C)GTTA	431	10.5	441.5	MYB binding site involved in flavonoid biosynthetic genes regulation
ProFtATG8g	TCA-element	TCAGAAGAGG	601	9	610	cis-acting element involved in salicylic acid responsiveness
ProFtATG8g	TCA-element	CCATCTTTTT	1110	9	1119	cis-acting element involved in salicylic acid responsiveness
ProFtATG8g	Box 4	ATTAAT	424	6	430	part of a conserved DNA module involved in light responsiveness
ProFtATG8g	Box 4	ATTAAT	862	6	868	part of a conserved DNA module involved in light responsiveness
ProFtATG8g	O2-site	GTTGACGTGA	640	9	649	cis-acting regulatory element involved in zein metabolism regulation
ProFtATG8g	ARE	AAACCA	161	6	167	cis-acting regulatory element essential for the anaerobic induction
ProFtATG8g	ARE	AAACCA	434	6	440	cis-acting regulatory element essential for the anaerobic induction
ProFtATG8g	ARE	AAACCA	1245	6	1251	cis-acting regulatory element essential for the anaerobic induction
ProFtATG8g	ARE	AAACCA	1588	6	1594	cis-acting regulatory element essential for the anaerobic induction
ProFtATG8g	G-Box	CACGTT	1941	6	1947	cis-acting regulatory element involved in light responsiveness
ProFtATG8g	TC-rich repeats	GTTTTCTTAC	919	9	928	cis-acting element involved in defense and stress responsiveness
ProFtATG8g	GT1-motif	GGTTAAT	219	7	226	light responsive element
ProFtATG8g	GT1-motif	GGTTAAT	279	7	286	light responsive element
ProFtATG8g	ABRE	ACGTG	1941	5	1946	cis-acting element involved in the abscisic acid responsiveness
ProFtATG8g	TCT-motif	TCTTAC	99	6	105	part of a light responsive element
ProFtATG8g	TCT-motif	TCTTAC	344	6	350	part of a light responsive element
ProFtATG8g	TGACG-motif	TGACG	1857	5	1862	cis-acting regulatory element involved in the MeJA-responsiveness
ProFtATG8g	CGTCA-motif	CGTCA	1857	5	1862	cis-acting regulatory element involved in the MeJA-responsiveness
ProFtATG8h	I-box	TGATAATGT	1002	9	1011	part of a light responsive element
ProFtATG8h	Box 4	ATTAAT	961	6	967	part of a conserved DNA module involved in light responsiveness
ProFtATG8h	Box 4	ATTAAT	979	6	985	part of a conserved DNA module involved in light responsiveness
ProFtATG8h	AE-box	AGAAACTT	202	8	210	part of a module for light response
ProFtATG8h	G-Box	CACGTT	1131	6	1137	cis-acting regulatory element involved in light responsiveness
ProFtATG8h	G-Box	CACGTG	1617	6	1623	cis-acting regulatory element involved in light responsiveness
ProFtATG8h	ARE	AAACCA	384	6	390	cis-acting regulatory element essential for the anaerobic induction
ProFtATG8h	ARE	AAACCA	792	6	798	cis-acting regulatory element essential for the anaerobic induction
ProFtATG8h	GT1-motif	GGTTAA	973	6	979	light responsive element
ProFtATG8h	ATC-motif	AGTAATCT	362	8	370	part of a conserved DNA module involved in light responsiveness
ProFtATG8h	CGTCA-motif	CGTCA	1470	5	1475	cis-acting regulatory element involved in the MeJA-responsiveness
ProFtATG8h	CGTCA-motif	CGTCA	1809	5	1814	cis-acting regulatory element involved in the MeJA-responsiveness
ProFtATG8h	CGTCA-motif	CGTCA	1816	5	1821	cis-acting regulatory element involved in the MeJA-responsiveness
ProFtATG8h	CGTCA-motif	CGTCA	1853	5	1858	cis-acting regulatory element involved in the MeJA-responsiveness
ProFtATG8h	G-box	CACGTC	1468	6	1474	cis-acting regulatory element involved in light responsiveness
ProFtATG8h	G-box	CACGTG	1617	6	1623	cis-acting regulatory element involved in light responsiveness
ProFtATG8h	G-box	TACGTG	1641	6	1647	cis-acting regulatory element involved in light responsiveness
ProFtATG8h	CAT-box	GCCACT	1592	6	1598	cis-acting regulatory element related to meristem expression
ProFtATG8h	TCT-motif	TCTTAC	623	6	629	part of a light responsive element
ProFtATG8h	TGACG-motif	TGACG	1470	5	1475	cis-acting regulatory element involved in the MeJA-responsiveness
ProFtATG8h	TGACG-motif	TGACG	1809	5	1814	cis-acting regulatory element involved in the MeJA-responsiveness
ProFtATG8h	TGACG-motif	TGACG	1816	5	1821	cis-acting regulatory element involved in the MeJA-responsiveness
ProFtATG8h	TGACG-motif	TGACG	1853	5	1858	cis-acting regulatory element involved in the MeJA-responsiveness
ProFtATG8h	ABRE	ACGTG	1132	5	1137	cis-acting element involved in the abscisic acid responsiveness
ProFtATG8h	ABRE	ACGTG	1468	5	1473	cis-acting element involved in the abscisic acid responsiveness
ProFtATG8h	ABRE	GCCGCGTGGC	1499	9	1508	cis-acting element involved in the abscisic acid responsiveness
ProFtATG8h	ABRE	GACACGTGGC	1615	9	1624	cis-acting element involved in the abscisic acid responsiveness
ProFtATG8h	ABRE	CACGTG	1617	6	1623	cis-acting element involved in the abscisic acid responsiveness
ProFtATG8h	ABRE	ACGTG	1618	5	1623	cis-acting element involved in the abscisic acid responsiveness
ProFtATG8h	ABRE	ACGTG	1641	5	1646	cis-acting element involved in the abscisic acid responsiveness
