# Supplementary material for: Genome-Wide Identification of ATG Gene Family Members in Fagopyrum tataricum and Their Expression during Stress Responses
Source: Int J Mol Sci. 2022 Nov 27;23(23):14845. doi: 10.3390/ijms232314845 (PMC9739578; doi:10.3390/ijms232314845)
Supplement: Supplementary file 1 [file ijms-23-14845-s001.zip › Table S4.xlsx]

## Sheet: Sheet1
Table S4. Primers used for construct expression vector of FtATG8a and FtATG8f. For expression of recombinant plasmid in Tartary buckwheat using pCHF-YFP vector.
	Primer sequences (5'-3')
pCHF-FtATG8a-YFP_F	ACGGGGGACGAGCTCGGTACCATGGCTAAGAGCTCCTTCAAGCTT
pCHF-FtATG8a-YFP_R	GCCCTTGCTCACCATGTCGACGAGGACTGGTGTTTCAAATGATCCAAATG
pCHF-FtATG8f-YFP_F	ACGGGGGACGAGCTCGGTACCATGGCCAACAGTTCATTCAAGCAG
pCHF-FtATG8f-YFP_R	GCCCTTGCTCACCATGTCGACTACCACGGTTTCGTTTCCAAATGTG
The red font mean restriction site.
