# Supplementary material for: Genome-Wide Identification of ATG Gene Family Members in Fagopyrum tataricum and Their Expression during Stress Responses
Source: Int J Mol Sci. 2022 Nov 27;23(23):14845. doi: 10.3390/ijms232314845 (PMC9739578; doi:10.3390/ijms232314845)
Supplement: Supplementary file 1 [file ijms-23-14845-s001.zip › Table S5.xlsx]

## Sheet: Sheet1
Table S5. primer sequences of RT-qPCR
	Primer sequences (5'-3')
qFtATG8aF	TGTCCGTGCCTGCAACTAAT
qFtATG8aR	ATTCCTCAGCCAACCTCTGC
qFtATG8bF	TGCCAGCAGATCTGGAAGTTGGA
qFtATG8bR	GTGTTCTCTCCACTGTAGGTCA
qFtATG8cF	GCCAGCGGATCTAAATGTTGGAC
qFtATG8cR	GTGTTCTCTCCACTGTAGGTCA
qFtATG8dF	TGAGAAGAGGCATGCCGAAG
qFtATG8dR	ACCGAATGTGTTCTCTCCACT
qFtATG8eF	GCTCCTTCAAGCTGCAACAC
qFtATG8eR	ACCGTCTTCATCTTTGTGTGC
qFtATG8fF	TTCAAGCAGGAGCACGACTT
qFtATG8fR	TCCAAATGTGTTCTCTCCGCT
qFtATG8gF	GGCCTTTCAAGGACGAGTAT
qFtATG8gR	CCAAAGGTCTTCTCGCTGCT
qFtATG8hF	AAGGAGTCCGCCGATATCCT
qFtATG8hR	CCAAAGGTCTGCTCACTGCT
